# Supplementary material for: The bZIP transcription factor BIP1 of the rice blast fungus is essential for infection and regulates a specific set of appressorium genes
Source: PLoS Pathog. 2024 Jan 22;20(1):e1011945. doi: 10.1371/journal.ppat.1011945 (PMC10833574; doi:10.1371/journal.ppat.1011945)
Supplement: S1 Data — (FASTA) [file ppat.1011945.s015.fasta]

>MGG_08587-BIP2
QLAKKRANDREAQRAIRERTRNEIESLKRRIEEL
>SNOG_10030
QLARKRANDREAQRAIRERTKNQIDRLNQRIRDL
>ANIA_00671
QLAKKRANDRQAQRAIRERTKTHIENLEQRVREL
>SNOG_00296
RRERKRAIDREAQRSLREKTKTHIAELERTIQIL
>FGRAMPH1_01G03513
QLAKKRANDREAQRAIRERTKNQIDTLERRIQEL
>SNOG_11592
QLERKRANDREAQRAIRQRTKDHIDTLERQVRDL
>MGG_08118-BIP1
QLARKRANDREAQRAIRARTKEHIERLEREVEEL
>FGRAMPH1_01G06311
QLARKRANDREAQRAIRARTKEHIDRLERELEEL
>NCU03847
QLARKRANDREAQRAIRARTKELIERLQRELEES
>ANIA_00825
QLERKRANDREAQRTIRQRTREHIERLELQVAEL
>Bcin09g05210
QLARKRANDREAQRNIRLRTKEHIERLEARIEEL
>FGRAMPH1_01G22201
QKARKRASDREAQRRIRARTKDYIIHLERELAQL
>Bcin02g02900
QLAKKRANDREAQRSIRQRTKNQMEGYERRIREL
>ANIA_08772
LYVTHTYETVVDKRTYRLRKESYIKSLEREILHL
>NCU07379
ALTRRQELNRQAQRTHRERKELYIKALEDEVLRL
>MGG_00342-MoBZIP1
ALTRRQELNRQAQRTHRERKELYIKALEDEVLRL
>Bcin15g00200
ALTRRQELNRQAQRTHRERKELYIKALEQEVLRL
>FGRAMPH1_01G03249
ALTRRQELNRQAQRTHRERKELYIKALEDEVLRL
>ANIA_07542-FlbB
ALTRRQELNRQAQRTHRERKEQYIRALESEVARL
>SNOG_13224
PQAKRKDQIRRAQKTHRERKEAYTKSLEQEVIQL
>Bcin07g06630
TVMRRKLQNRLNQRASRQRRKVDSKRLEAITKVI
>MGG_07925-MoBZIP16
AAERRRTQIRLAQRAYRNRKETTISSLEQQVRDL
>NCU05637
AADRRRTQIRLAQRAYRNRKETTIQTLEKQVESL
>Bcin01g10720
AADRRRTQIRMAQRAYRHRKETTISSLEKQVQEL
>SNOG_11524
AADRRRTQIRLAQRAYRLRKETTISSLKSQSTQL
>ANIA_10295
AEERRRTQVRMAQRAYRSRKEASVSSLKERIGQL
>FGRAMPH1_01G20261
AQDRRRTQIRLAQRAYRNRKDTAITTLEDKVKDL
>FGRAMPH1_01G11913
VSNRRRMQNRMAQRAYRQRKESAIDVLKKKVEEL
>MGG_14010-MoBZIP28
AAERRRIQNRLAQRAYRRNMRDRTKELEKLKKEL
>MGG_00587_MoBZIP23
LAERRRIQNRIAQRNYRKKLKRRLEDLERRAGSS
>Bcin01g08080
LAERRRIQNRIAQRNYRKKLKRRLEDLERRAGSS
>NCU04058
LAERRRIQNRIAQRNYRKKLKKRLEDLERRAGTS
>FGRAMPH1_01G27493
LAERRRIQNRIAQRNYRKKLKRRLEDLERRAGSS
>ANIA_04324
LAERRRIQNRIAQRNYRKKLKRRLEDLEKRAASA
>NCU01074
RKEKKRIQNRVAQRTYRYRMKARLGELQQKLEYH
>FGRAMPH1_01G23633
DPEKRRMQNRLAQQNYREKQRKRIQELERRAGEH
>FGRAMPH1_01G05755
PNERRKIQNRIAQKKHRQKMKRRIEELETKVNNQ
>FGRAMPH1_01G23923
KAKLRRTQVRRAQIQHRQRKAEYQKQLEVDITHF
>NCU16494
YHTRRRLQVRRAQSSHRQRKADYIKRLEREIASI
>ANIA_08101
PTERRRLQNRLSQRNHRRKIRDRIAKLQERVIAS
>NCU06965
VNDRRKLQNRIAQRRFRQKKAMEAASLQAEGIWH
>Bcin13g01520
PVNRRRSQNRIAQRKFRQSRKTPKNTLNDINQPV
>Bcin11g04380
KEERKREYNRLAQREFRRRRKEHLKNLEQAQKEQ
>Bcin08g02710
QKMRRLVQNRVSQRNFRKRQANERQRLEDQVKML
>Bcin05g03720
PEERRRVQNRLAQRKFRDKTKADKERQDRDDENR
>NCU03654
PEQRRRIQNRIAQRKFRAKARSLKDQAARDAQNR
>FGRAMPH1_01G11663
ASKSRRERNREAQQQFRRRRQAVETARLQRLKHL
>SNOG_15389
PDRAKRTANRLAQQKFRRQRKDYIAQLETELAMC
>NCU08744
SAQRRQLRNKVSARNFRARKKDYINDLEEKCKEQ
>Bcin04g06790
AEEDKRRRNTAASARFRVKKKQREQALEQSAKAM
>NCU03536-Cys3
AEEDKRKRNTAASARFRIKKKQREQALEKSAKEM
>SNOG_04964
AEEDKRRRNTAASARFRVKKKQREQALEQTAKEM
>ANIA_04361-metR
ADEDKRRRNTAASARFRVKKKMREQALEKTVKDT
>ANIA_05218
AEEDRRRRNTAASARFRMKKKQREQTLERTVRET
>SNOG_16487
ADEDKRKRNQAASARFRQKKKQREQQLMETTREM
>MGG_14561-MoBZIP22
AEEDKRRRNTAASARFRVKKKQREQALEKSAKEM
>Bcin02g01550
EPNAKRDASTAASARFRQKKKQREKSLEVNVKEQ
>FGRAMPH1_01G17271
AEEDKRRRNTAASARFRIKKKQREQALEKSAKEM
>NCU00329
QADAKRQRNAGASARFRQRKREIERNRERDLQRL
>Bcin03g01140
LADEKRARNAGASARFRQRRKEKEKEASSNIEKL
>FGRAMPH1_01G25779
HSKKVQARNRIASNKFRSKKRDDAKQLRTDEQVV
>FGRAMPH1_01G25669
RQQRVMEQNRLAASRFRKRKRSTADALGMDLERL
>ANIA_01686/1-33
TQAEKRKANSNASRRFRDRKRNEMQ-MEQKITAQ
>MGG_03288-MoBZIP7
SKERRQLRNKVSARAFRSRRKEYITQLESEIANK
>SNOG_02426
SKERRQLRNKVSARAFRSRRKEYIGQLEGEVAVK
>Bcin03g00750
SKERRQLRNKVSARAFRSRRKEYISQLEGEIAVK
>ANIA_00951
SKERRQLRNKVSARAFRSRRKEYIGQLENEVAQK
>FGRAMPH1
SKERRQLRNKVSARAFRSRRKEYITQLETEIANK
>FGRAMPH1_01G14105
EAERKKLRNRLSQRAFRRRQAECIRELRNRVNAD
>Bcin06g01050
ASENRKLRNRLSQKAFRARQSLYIKDLEKKLEWA
>SNOG_15536
PQTKRKAQNRKSQQDFRARNKAKFEELALAAESA
>Bcin01g00520
SQSKRAAQNRAAQRAFRQRKEGYIKKLEEQVRDF
>NCU06399
SQSKRAAQNRAAQRAFRQRKEGYIKKLEQQVRDY
>MGG_06131-MoBZIP14
SQSKRAAQNRAAQRAFRQRKEGYIKKLEQQVQEH
>FGRAMPH1_01G26173
SQSKRAAQNRAAQRAFRQRKEGYIKKLEQQVREY
>SNOG_08036
STSKRAAQNRAAQRAFRQRKEEYIKQLKDQVKEF
>ANIA_10378
STSKRAAQNRAAQRAFRQRKESYIRKLEEQVKEY
>MGG_02632-MoBZIP5
GTNKRKAQNRAAQRAFRERKERHVKDLEAKLADL
>FGRAMPH1_01G10619
AQSRRKAQNRAAQRAFRERKERHVKDLEAKLAGL
>NCU01994
AQSRRKAQNRAAQRAFRERKERHVKELENRLQQL
>SNOG_00166
AQSRRKAQNRAAQRAFRERKERHVKELENKLSAL
>ANIA_04562-RsmA
AQSKRKAQNRAAQRAFRERKERHVRDLEEKVSNL
>Bcin06g02160
AQSRRKAQNRQAQRAFRERKERHVKELEAKLAAL
>NCU03905-NcAP1
PSSKRKAQNRAAQRAFRERKEKHLKDLETKVEEL
>ANIA_07513-NapA
PTSKRKAQNRAAQRAFRERKEKHLKDLEAKVEEL
>FGRAMPH1_01G10853
PSSKRKAQNRAAQRAFRERKEKHLKDLETKVDEL
>MGG_12814-MoBZIP21
PTSKRKAQNRAAQRAFRERKEKHVKDLELKVEEL
>Bcin13g03000
PTSKRKAQNRAAQRAFRERKEKHLKDLETKVEDL
>NCU08891
PPTKRKAQNRAAQRAFRERRAARVGELEDQLEEQ
>Bcin04g03610
PPTKRKAQNRAAQRAFRERRAARVGELEEQLEEA
>ANIA_08251-HapX
PPTKRKAQNRAAQRAFRERRAARVSELEDQIKCI
>FGRAMPH1_01G19101
PPTKRKAQNRAAQRAFRERRAARVGELEEQLDQQ
>MGG_05959-MoBZIP13
PPTKRKAQNRAAQRAFRERRAARVGELEEQLEEQ
>ANIA_00748
KQDRKRAQDRAAQRASRTRIKDWLARLEFQIAQL
>MGG_02865-MoBZIP6
RAPRPPGSNRAAAKKCREKTKNNEKELEFRERNM
>SNOG_06296
REGEDKQAKKAAQRAFRERKEKHLKDLETKVQEL
>SNOG_13689
TSGRRRAQNRAAQRAFRERKEKHARDLEEQLSLL
>Bcin14g01990
VHSRRRAQNRASQRAFRDRKEKHMRELEQRLEEL
>MGG_07305-MoBZIP15
VLSRRRAQNRASQRAYRERKDQRIKDLEQMLNDS
>NCU04211
VLSRRRAQNRASQRAYRERKDQRIKDLEQMLNEA
>Bcin16g04600
QKQHRRAQVRRAQIEHRQRKENYVKHLEEDVIRL
>NCU00223
TSEERKQRNRQAQAAFRERRTEYIKQLEDAIRTH
>SNOG_11878
TSEERKQRNRQAQAAFRERRTEYIKQLESTIKHH
>ANIA_04900-meaB
TSEERKQRNRQAQAAFRERRTEYIRQLESTIKRN
>MGG_05306-MoBZIP12
TSEERKQRNRQAQAAFRERRTEYIKQLEEAIKIH
>Bcin10g06020
TSEERKQRNRQAQAAFRERRTEYIKQLEETIRVH
>FGRAMPH1_01G22863
TSEERKQRNRQAQAAFRERRTEYIKQLEETIRVH
>FGRAMPH1_01G22835
KADEKRQRNAVASTRHRRKKKIMQEENSKQLQEL
>NCU07900
SLDKKRERDRRAQQNLRTKRLERIQELEQRIVML
>MGG_01990-MoBZIP3
SVVRKRERNTAAARRYRQKRLDRIKELEDELAKV
>MGG_10660-MoBZIP19
ILADKRRRNNAAAAKYRQKKVDRISELEDCVAEI
>NCU08055
DIMIKRQRNNIAAKKYRQKKIDRIQELEEEVDQI
>FGRAMPH1_01G25843
AVTLKRQRNTLAARKYRQKRIDRITELEEALAAK
>SNOG_12614
SKIEKRKANTMAARRYRQKRVDQMSTLESELKDV
>Bcin13g05150
SRVEKRKLNTLAARRYRQKRVDQMSSLEAALKEV
>Bcin01g10810
TVAMKRARNTLAARKSRQRKMQRMEELEDEITRL
>MGG_00602-MoBZIP2
TVAMKRARNTLAARKSRERKAMRFEELEDKLEKL
>ANIA_03675-CPCA
PVAAKRARNTEAARKSRARKLERQGDMERRIAEL
>FGRAMPH1_01G27467
IVAMKRARNTLAARKSRERKAMKMDELEDKIAKL
>NCU04050-cpc1
VVAMKRARNTLAARKSRERKAQRLEELEAKIEEL
>NCU07312
KYEGERARNNQSAKRSRIRKALYVVELDNAVTGY
>Bcin06g03510
AREKYLEKNRRAARKCRLKKKAEMNADQERYELC
>ANIA_01812
SRITKRQLNTLAARRYRQRKLDKVAQLEEELAAV
>MGG_04758-MoBZIP10
KQQKRLLRNRQAALDSRQRKKQHTEQLEVEKKHY
>NCU00499-Ada1
KQQKRLLRNRQAALDSRQRKKQHTERLEDEKKHF
>Bcin02g04140
KQQKRLLRNRQAALDSRQRKKQHTERLEDEKKHY
>FGRAMPH1_01G01311
KQQKRLLRNRQAALDSRQRKKQHTERLEDEKKQY
>ANIA_01536
KQQKRLLRNRQAALDSRQRKKLHTEKLEEEKKHF
>FGRAMPH1_01G08109
QYLKILERNRRAAANCRARKQEQQDKLNAEVEKL
>SNOG_13359
ARATYLEKNRKAASKCRSKQKRQQDDLVERAREV
>SNOG_03247
ARQSHLEKNRVAAHKCRQRKKEYINGLEDRAREF
>NCU01459
KRNKFLERNRLAASKCREKKKLYTQELEGTKINL
>ANIA_06849
KQEKTRARNRLAASKCRQKKKEQNHMLETRYEQE
>FGRAMPH1_01G28149
KREKFLKRNRIAASKCRQKKKQQNEALEEHLCRL
>ANIA_08643
KRAKHLERNRAAASKSRQKKKRETDQLRTRFQEV
>ANIA_02911-AtfA
KRKNFLERNRVAALKCRQRKKQWLANLQAKVELF
>SNOG_05677
KRKNFLERNRVAALKCRQRKKQWLANLQAKVELF
>FGRAMPH1_01G07385
KRKNFLERNRVAALKCRQRKKQWLANLQTKVEMF
>NCU01345-asl1
KRKNFLERNRVAALKCRQRKKQWLANLQQKVEMF
>MGG_08212-MoBZIP17
KRKNFLERNRVAALKCRQRKKQWLANLQSKVEMY
>Bcin09g00920
KRKSFLERNRVAALKCRQRKKQWLNNLQSKVDSY
>MGG_04009-MoBZIP8
KRSTVLERNRVAALKCRKKKKEFVQDLEEQCVEL
>MGG_02006-MoBZIP4
NRNTVLERNRVAALKCRKKKKELTRDLKEQCVKL
>FGRAMPH1_01G06605
RRRRILERNRIAATKCRLRKRDEASALASQEQAM
>MGG_12560-MoBZIP20
AADAKRRRDARAAQRCRDRKRMHNLKTEQELARC
>ANIA_09397
RRIERVLRNRAAAQTSRERKRLEMEKLESEKIDM
>NCU01856
RRVERVLRNRRAAQSSRERKRLEVEGLERRNKEL
>MGG_09010-MoBZIP18
RRVERVLRNRRAAQSSRERKRQEVEALEQRNAAL
>FGRAMPH1_01G11295
RRVERVLRNRRAAQSSRERKRQEVEALEKRNQEL
>Bcin08g06730
RRVERVLRNRRAAQTSRERKRQEVDNLQAEKDQI
>SNOG_08459
RRIERVKRNRLAAHNSRERKRQEYEVLQAEKDQM
